# Supplementary material for: Postacute COVID-19 syndrome and fibromyalgia syndrome are associated with anti-satellite glial cell IgG serum autoantibodies but only fibromyalgia syndrome serum-IgG is pronociceptive
Source: Pain. 2025 May 6;166(10):e397–408. doi: 10.1097/j.pain.0000000000003629 (PMC12444900; doi:10.1097/j.pain.0000000000003629)
Supplement: SUPPLEMENTARY MATERIAL [file jop-166-e397-s001.xlsx]

## Sheet: Sheet2
		PCS Group 1 (G1)							Recovered Group 1 RC1
		BC	SF Energy	SF Pain	Age (yr)	Sex (%F)	Blood draw (d)		BC	Age (yr)	Sex (%F)	Blood draw (d)
		832195	25	0	40	F	159		832166	83	F	168
		832199	0	0	41	F	187		832182	53	F	95
		832205	10	10	40	F	66		832190	66	F	60
		832217	20	0	50	F	108		832169	46	F	54
		832220	5	10	34	M	185		832193	35	F	142
		832223	0	10	55	F	324		832175	31	M	58
		Average	10	5	43.3333	0.833	171.5		Average	52.3333	0.833	96.1667
		PCS Group 2 (G2)							Recovered Group 2 (RC2)
		BC	SF Energy	SF Pain	Age (yr)	Sex (%F)	Blood draw (d)		BC	Age (yr)	Sex (%F)	Blood draw (d)
		832197	10	10	48	F	176		832172	56	F	41
		832203	20	10	38	F	236		832177	32	F	58
		832208	20	10	37	F	146		832189	90	M	133
		832214	20	10	37	F	229		832184	40	M	128
		832201	25	10	45	F	62		832181	66	F	84
		832200	5	20	61	F	185		832171	40	F	54
		Average	16.7	11.7	44.3333	1	172.333		Average	54	0.666	83
		PCS Group 3 (G3)							Recovered Group 3 (RC3)
		BC	SF Energy	SF Pain	Age (yr)	Sex (%F)	Blood draw (d)		BC	Age (yr)	Sex (%F)	Blood draw (d)
		832218	35	22.5	70	M	120		832168	58	F	49
		832204	35	22.5	50	F	52		832186	87	F	44
		832210	40	22.5	88	F	69		832165	30	F	195
		832221	45	22.5	59	F	221		832173	62	F	52
		832224	45	22.5	60	F	208		832191	72	M	116
		832213	50	22.5	60	F	383		832170	40	F	50
		Average	41.6667	22.5	64.5	83.3%	175.5		Average	58.1667	83.3%	84.3333
		Cohort Average							Cohort Average
			22.7778	13.0556	50.7222	0.889	173.111			54.8333	0.778	87.8333
			FMS Cohort
			ID	Energy	Pain	Age (yr)	Sex (M/F)	Experiments	IgG (mg/ml)	Wide Spread Pain (yr)	Diagnosis (yr)
			F100	-	7.5	23	F	B, C	3.4 (plasma)	-	3.5
			F101	-	6	46	F	A, B *	4.3 (plasma)	-	2.5
			F10	10	9	57	F	B	-	9.7	4.2
			F11	9	9	58	F	B	-	6.7	1.7
			F28	10	10	64	F	B	-	16	10
			F35	9	7	38	F	B	>8.0 (serum)	9.5	6.2
			F50	10	10	61	F	B	>8.0 (serum)	14.9	10.4
			HC Cohort
			ID	Energy	Pain	Age (yr)	Sex (M/F)	Experiments	IgG (mg/ml)
			H1	NA	NA	31	F	B	13.6 (serum)
			H4	NA	NA	37	F	B	6.7 (serum)
			H12	NA	NA	59	F	B	9.0 (serum)
			H32	NA	NA	55	M	C	-
			H100	NA	NA	29	F	B	-
			H101	NA	NA	49	F	A, B	8.9 (serum)
			H103	NA	NA	43	F	B	-
			H102	NA	NA	32	F	B	-
			Notes: The SF Energy and SF pain scores fore the AIID cohorts are composite scores as described in the methods (0 = max, 100 = minimum). The Pain and Energy questions (for FMS and HC) were derived from simple 11 point NRS (10 = max, 0 = min). Experiments refers to the lettering as denoted in the results sections * Sample F101 was used in the behavioural experiments and in the FMS staining experim…
		Highlighted in yellow a AIID individuals that have received vaccination
		PCS Group 1 (G1)					Days before blood draw
		BC	Energy	Pain	Age (yr)	Sex (M/F)	COVID	Vaccine 1	Vaccine 2	Before COVID?
		832217	20	0	50	F	108	72	51	No
		832220	5	10	34	M	185	91	59	No
		PCS Group 3 (G3)					Days before blood draw
		BC	Energy	Pain	Age (yr)	Sex (M/F)	COVID	Vaccine 1	Vaccine 2	Before covid?
		832218	35	22.5	70	M	120	27	-	No
		832210	40	22.5	88	F	69	10	-	No
		832221	45	22.5	59	F	221	174	153	No
		832213	50	22.5	60	F	383	76	-	No
